# Supplementary material for: Predicting Knee Joint Instability Using a Tibio-Femoral Statistical Shape Model
Source: Front Bioeng Biotechnol. 2020 Apr 17;8:253. doi: 10.3389/fbioe.2020.00253 (PMC7182437; doi:10.3389/fbioe.2020.00253)
Supplement: Supplementary file 1 [file Data_Sheet_1.ZIP]

Archive with 1 entries (1 files):
- model5-names.bst
