# Supplementary material for: Predicting Knee Joint Instability Using a Tibio-Femoral Statistical Shape Model
Source: Front Bioeng Biotechnol. 2020 Apr 17;8:253. doi: 10.3389/fbioe.2020.00253 (PMC7182437; doi:10.3389/fbioe.2020.00253)
Supplement: Supplementary file 2 [file Data_Sheet_2.ZIP › morphPCA.m]

%%function morphing
function vertices = morphPCA(MeanModel,eigenVectors, eigenValues, parameters, nModes) 

NumberOfModes    = nModes;
NumberOfVertices = size(MeanModel,1);

vertices = MeanModel';
vertices = vertices(:);

deltaVertices = zeros(size(vertices));

for i = 1 : NumberOfModes
    
deltaVertices = deltaVertices + parameters(i) * sqrt(abs(eigenValues(i))) * eigenVectors(:,i); 
    
end

vertices = vertices + deltaVertices;

%%reconstruct N x 3 vertices matrix
vertices = reshape( vertices , 3, NumberOfVertices );
vertices = vertices';
