# Supplementary material for: Predicting Knee Joint Instability Using a Tibio-Femoral Statistical Shape Model
Source: Front Bioeng Biotechnol. 2020 Apr 17;8:253. doi: 10.3389/fbioe.2020.00253 (PMC7182437; doi:10.3389/fbioe.2020.00253)
Supplement: Supplementary file 2 [file Data_Sheet_2.ZIP › SSM_Visualizer.m]

function varargout = SSM_Visualizer(varargin)
% SSM_VISUALIZER MATLAB code for SSM_Visualizer.fig
%      SSM_VISUALIZER, by itself, creates a new SSM_VISUALIZER or raises the existing
%      singleton*.
%
%      H = SSM_VISUALIZER returns the handle to a new SSM_VISUALIZER or the handle to
%      the existing singleton*.
%
%      SSM_VISUALIZER('CALLBACK',hObject,eventData,handles,...) calls the local
%      function named CALLBACK in SSM_VISUALIZER.M with the given input arguments.
%
%      SSM_VISUALIZER('Property','Value',...) creates a new SSM_VISUALIZER or raises the
%      existing singleton*.  Starting from the left, property value pairs are
%      applied to the GUI before SSM_Visualizer_OpeningFcn gets called.  An
%      unrecognized property name or invalid value makes property application
%      stop.  All inputs are passed to SSM_Visualizer_OpeningFcn via varargin.
%
%      *See GUI Options on GUIDE's Tools menu.  Choose "GUI allows only one
%      instance to run (singleton)".
%
% See also: GUIDE, GUIDATA, GUIHANDLES

% Edit the above text to modify the response to help SSM_Visualizer

% Last Modified by GUIDE v2.5 06-Oct-2018 11:58:27

% Begin initialization code - DO NOT EDIT
gui_Singleton = 1;
gui_State = struct('gui_Name',       mfilename, ...
                   'gui_Singleton',  gui_Singleton, ...
                   'gui_OpeningFcn', @SSM_Visualizer_OpeningFcn, ...
                   'gui_OutputFcn',  @SSM_Visualizer_OutputFcn, ...
                   'gui_LayoutFcn',  [] , ...
                   'gui_Callback',   []);
if nargin && ischar(varargin{1})
    gui_State.gui_Callback = str2func(varargin{1});
end

if nargout
    [varargout{1:nargout}] = gui_mainfcn(gui_State, varargin{:});
else
    gui_mainfcn(gui_State, varargin{:});
end
% End initialization code - DO NOT EDIT


% --- Executes just before SSM_Visualizer is made visible.
function SSM_Visualizer_OpeningFcn(hObject, eventdata, handles, varargin)
% This function has no output args, see OutputFcn.
% hObject    handle to figure
% eventdata  reserved - to be defined in a future version of MATLAB
% handles    structure with handles and user data (see GUIDATA)
% varargin   command line arguments to SSM_Visualizer (see VARARGIN)

% Choose default command line output for SSM_Visualizer
handles.output = hObject;

clc;
movegui(gcf,'center');

handles.SSModel             = [];
handles.MorphParameters     = [];
handles.eigenValues         = [];
handles.eigenVectors        = [];
handles.MeanModel           = [];
handles.MeanModelFaces      = [];
handles.eigenval            = [];
handles.TargetVertices      = [];
handles.facecolor           = [0 0 1];
handles.edgecolor           = [0 1 1];
handles.showFaceAlpha       = 1;

axes(handles.axes1);
s1 = trisurf([1 2 3],[0 1 0],[0 1 0],[0 1 1],1);
set(s1,'visible','off','facecolor',handles.facecolor,'edgecolor',handles.edgecolor,'LineWidth',0.05);
grid on;view(0,0);box on;
set(gca,'TickDir','out');
handles.s1 = s1;
axis equal;

axes(handles.axes2);
s2 = trisurf([1 2 3],[0 1 0],[0 1 0],[0 1 1],1);
set(s2,'visible','off','facecolor',handles.facecolor,'edgecolor',handles.edgecolor,'LineWidth',0.05);
grid on;view(0,-90);box on;
set(gca,'TickDir','out');
handles.s2 = s2;
axis equal;

axes(handles.axes3);
s3 = trisurf([1 2 3],[0 1 0],[0 1 0],[0 1 1],1);
set(s3,'visible','off','facecolor',handles.facecolor,'edgecolor',handles.edgecolor,'LineWidth',0.05);
grid on;view(90,0);box on;
set(gca,'TickDir','out');
handles.s3 = s3;
axis equal;


% Update handles structure
guidata(hObject, handles);

% UIWAIT makes SSM_Visualizer wait for user response (see UIRESUME)
% uiwait(handles.figure1);


% --- Outputs from this function are returned to the command line.
function varargout = SSM_Visualizer_OutputFcn(hObject, eventdata, handles) 
% varargout  cell array for returning output args (see VARARGOUT);
% hObject    handle to figure
% eventdata  reserved - to be defined in a future version of MATLAB
% handles    structure with handles and user data (see GUIDATA)

% Get default command line output from handles structure
varargout{1} = handles.output;


% --- Executes on button press in pushbuttonLoadModel.
function pushbuttonLoadModel_Callback(hObject, eventdata, handles)
% hObject    handle to pushbuttonLoadModel (see GCBO)
% eventdata  reserved - to be defined in a future version of MATLAB
% handles    structure with handles and user data (see GUIDATA)
[filename, pathname] = uigetfile( ...
       {'*.mat;', 'SSM Files (*.mat)'}, ...
        'Pick a file');
    
eval(['load ', filename]);

handles.SSModel             = SSModel_noside;
eigenValues                 = SSModel_noside{1}.PCA.eigenValuesCovaMat;
eigenVectors                = SSModel_noside{1}.PCA.eigenVectCovMat;
MeanModel                   = SSModel_noside{1}.MeanModel;
size(MeanModel)
MeanModelFaces              = SSModel_noside{1}.MeanModelFaces;

MorphParameters             = zeros(length(eigenValues),1);
handles.MorphParameters     = MorphParameters;
handles.MeanModel           = MeanModel;
handles.MorphedVertices     = MeanModel;
handles.MeanModelFaces      = MeanModelFaces;
handles.eigenValues         = eigenValues;
handles.eigenVectors        = eigenVectors;

%%Set Explained Variance
ev = handles.eigenValues(1)/sum(handles.eigenValues);
strev = sprintf('%1.1f',ev*100);
set(handles.editEV,'String',num2str(strev));

set(handles.editLambda,'String',num2str(0));

%%Set Overall Variance
ov = handles.eigenValues(1)/sum(handles.eigenValues);
strov = sprintf('%1.1f',ov*100);
set(handles.editOV,'String',num2str(strov));

%% MoV list 
eigenval = 1;
handles.eigenval = eigenval;
for i=1:length(eigenValues)
    text{i} = ['Mode: ',num2str(i)];
end
set(handles.popupmenuMoV,'String',text);

%% 
Morph_Callback(hObject, eventdata, handles);
set(handles.pushbuttonReset,'enable','on');
set(handles.editLambda,'enable','on');


function plotSSM(handles)

if (isempty(handles.SSModel)==1)
    return
end

MorphedVertices = handles.MorphedVertices;
MorphedFaces    = handles.MeanModelFaces;
axes(handles.axes1);
set(handles.s1,'visible','on','Faces',MorphedFaces,'Vertices',MorphedVertices,'facealpha', handles.showFaceAlpha);
 
axes(handles.axes2);
set(handles.s2,'visible','on','Faces',MorphedFaces,'Vertices',MorphedVertices,'facealpha', handles.showFaceAlpha);
 
axes(handles.axes3);
set(handles.s3,'visible','on','Faces',MorphedFaces,'Vertices',MorphedVertices,'facealpha', handles.showFaceAlpha);
 
drawnow;

function Morph_Callback(hObject, eventdata, handles)
% hObject    handle to Morph (see GCBO)
% eventdata  reserved - to be defined in a future version of MATLAB
% handles    structure with handles and user data (see GUIDATA)
%%SSModel = handles.SSModel;
MeanModel = handles.MeanModel;
MorphParameters = handles.MorphParameters;
eigenValues = handles.eigenValues;
eigenVectors = handles.eigenVectors;
MorphedVertices = morphPCA(MeanModel,eigenVectors,eigenValues, MorphParameters, length(eigenValues));
handles.MorphedVertices = MorphedVertices;
guidata(hObject, handles);
plotSSM(handles);

% --- Executes on selection change in popupmenuMoV.
function popupmenuMoV_Callback(hObject, eventdata, handles)
% hObject    handle to popupmenuMoV (see GCBO)
% eventdata  reserved - to be defined in a future version of MATLAB
% handles    structure with handles and user data (see GUIDATA)

% Hints: contents = cellstr(get(hObject,'String')) returns popupmenuMoV contents as cell array
%        contents{get(hObject,'Value')} returns selected item from popupmenuMoV
contents = get(hObject,'Value');
eigenval = contents;
handles.eigenval = eigenval;
assignin('base','eigenval',eigenval);

%%Set Explained Variance
ev = handles.eigenValues(eigenval)/sum(handles.eigenValues);
strev = sprintf('%1.1f',ev*100);
set(handles.editEV,'String',num2str(strev));

%%Set Overall Variance
ov = sum(handles.eigenValues(1:eigenval))/sum(handles.eigenValues);
strov = sprintf('%1.1f',ov*100);
set(handles.editOV,'String',num2str(strov));
guidata(hObject, handles);

%%Set the lambda value
lambda = handles.MorphParameters(eigenval);
set(handles.editLambda,'String',num2str(lambda));
set(handles.sliderLambda,'Value',lambda);

% --- Executes during object creation, after setting all properties.
function popupmenuMoV_CreateFcn(hObject, eventdata, handles)
% hObject    handle to popupmenuMoV (see GCBO)
% eventdata  reserved - to be defined in a future version of MATLAB
% handles    empty - handles not created until after all CreateFcns called

% Hint: popupmenu controls usually have a white background on Windows.
%       See ISPC and COMPUTER.
if ispc && isequal(get(hObject,'BackgroundColor'), get(0,'defaultUicontrolBackgroundColor'))
    set(hObject,'BackgroundColor','white');
end


% --- Executes on slider movement.
function sliderLambda_Callback(hObject, eventdata, handles)
% hObject    handle to sliderLambda (see GCBO)
% eventdata  reserved - to be defined in a future version of MATLAB
% handles    structure with handles and user data (see GUIDATA)

% Hints: get(hObject,'Value') returns position of slider
%        get(hObject,'Min') and get(hObject,'Max') to determine range of slider
val = get(hObject,'Value');
MorphParameters = handles.MorphParameters;
eigenval = handles.eigenval;
MorphParameters(eigenval) = val;
%%set the corresponding text
set(handles.editLambda,'String',num2str(val));
handles.MorphParameters = MorphParameters;
handles.eigenval = eigenval;
guidata(hObject, handles);
Morph_Callback(hObject, eventdata, handles);

% --- Executes during object creation, after setting all properties.
function sliderLambda_CreateFcn(hObject, eventdata, handles)
% hObject    handle to sliderLambda (see GCBO)
% eventdata  reserved - to be defined in a future version of MATLAB
% handles    empty - handles not created until after all CreateFcns called

% Hint: slider controls usually have a light gray background.
if isequal(get(hObject,'BackgroundColor'), get(0,'defaultUicontrolBackgroundColor'))
    set(hObject,'BackgroundColor',[.9 .9 .9]);
end


function editLambda_Callback(hObject, eventdata, handles)
% hObject    handle to editLambda (see GCBO)
% eventdata  reserved - to be defined in a future version of MATLAB
% handles    structure with handles and user data (see GUIDATA)

% Hints: get(hObject,'String') returns contents of editLambda as text
%        str2double(get(hObject,'String')) returns contents of editLambda as a double
strVal = get(hObject,'String');
val = str2num(strVal);
maxVal = get(handles.sliderLambda,'Max');
minVal = get(handles.sliderLambda,'Min');
if (val>maxVal); val = maxVal; end;
if (val<minVal); val = minVal; end;
set(hObject,'String',num2str(val));
set(handles.sliderLambda,'Value',val);

sliderLambda_Callback(handles.sliderLambda, eventdata, handles);

% --- Executes during object creation, after setting all properties.
function editLambda_CreateFcn(hObject, eventdata, handles)
% hObject    handle to editLambda (see GCBO)
% eventdata  reserved - to be defined in a future version of MATLAB
% handles    empty - handles not created until after all CreateFcns called

% Hint: edit controls usually have a white background on Windows.
%       See ISPC and COMPUTER.
if ispc && isequal(get(hObject,'BackgroundColor'), get(0,'defaultUicontrolBackgroundColor'))
    set(hObject,'BackgroundColor','white');
end


function editEV_Callback(hObject, eventdata, handles)
% hObject    handle to editEV (see GCBO)
% eventdata  reserved - to be defined in a future version of MATLAB
% handles    structure with handles and user data (see GUIDATA)

% Hints: get(hObject,'String') returns contents of editEV as text
%        str2double(get(hObject,'String')) returns contents of editEV as a double


% --- Executes during object creation, after setting all properties.
function editEV_CreateFcn(hObject, eventdata, handles)
% hObject    handle to editEV (see GCBO)
% eventdata  reserved - to be defined in a future version of MATLAB
% handles    empty - handles not created until after all CreateFcns called

% Hint: edit controls usually have a white background on Windows.
%       See ISPC and COMPUTER.
if ispc && isequal(get(hObject,'BackgroundColor'), get(0,'defaultUicontrolBackgroundColor'))
    set(hObject,'BackgroundColor','white');
end


function editOV_Callback(hObject, eventdata, handles)
% hObject    handle to editOV (see GCBO)
% eventdata  reserved - to be defined in a future version of MATLAB
% handles    structure with handles and user data (see GUIDATA)

% Hints: get(hObject,'String') returns contents of editOV as text
%        str2double(get(hObject,'String')) returns contents of editOV as a double


% --- Executes during object creation, after setting all properties.
function editOV_CreateFcn(hObject, eventdata, handles)
% hObject    handle to editOV (see GCBO)
% eventdata  reserved - to be defined in a future version of MATLAB
% handles    empty - handles not created until after all CreateFcns called

% Hint: edit controls usually have a white background on Windows.
%       See ISPC and COMPUTER.
if ispc && isequal(get(hObject,'BackgroundColor'), get(0,'defaultUicontrolBackgroundColor'))
    set(hObject,'BackgroundColor','white');
end


% --- Executes on button press in pushbuttonReset.
function pushbuttonReset_Callback(hObject, eventdata, handles)
% hObject    handle to pushbuttonReset (see GCBO)
% eventdata  reserved - to be defined in a future version of MATLAB
% handles    structure with handles and user data (see GUIDATA)
set(handles.sliderLambda,'Value',0);
set(handles.editLambda,'String',0);
MorphParameters = handles.MorphParameters;
MorphParameters = zeros(length(MorphParameters),1);
handles.MorphParameters = MorphParameters;
guidata(hObject, handles);
Morph_Callback(hObject, eventdata, handles);
